# Supplementary material for: Monitoring microvascular changes over time with a repositionable 3D ultrasonic capacitive micromachined row-column sensor
Source: Sci Adv. 2025 Mar 26;11(13):eadr6449. doi: 10.1126/sciadv.adr6449 (PMC11939045; doi:10.1126/sciadv.adr6449)
Supplement: Supplementary file 2 — Movies S1 to S4 [file sciadv.adr6449_movies_s1_to_s4.zip]

Archive with 4 entries (4 files):
- adr6449_movie_s1.mp4
- adr6449_movie_s2.mp4
- adr6449_movie_s3.mp4
- adr6449_movie_s4.mp4
